# Supplementary material for: Identification of Secondary Metabolites by UHPLC-ESI-HRMS/MS in Antifungal Strain Trichoderma harzianum (LBAT-53)
Source: J Fungi (Basel). 2024 Aug 3;10(8):547. doi: 10.3390/jof10080547 (PMC11355277; doi:10.3390/jof10080547)
Supplement: Supplementary file 1 [file jof-10-00547-s001.zip]

Archive with 1 entries (1 files):
- jof-3064713-supplementary.pdf
